# Supplementary material for: Hepatitis E in Thailand: From Seroprevalence to Foodborne and Transfusion-Associated Risks
Source: J Clin Med. 2026 Apr 9;15(8):2837. doi: 10.3390/jcm15082837 (PMC13116988; doi:10.3390/jcm15082837)
Supplement: Supplementary file 1 [file jcm-15-02837-s001.zip]

Archive with 1 entries (1 files):
- jcm-4188984-supplementary.pdf
